# Supplementary material for: High Serum Levels of Toxin A Correlate with Disease Severity in Patients with Clostridioides difficile Infection
Source: Antibiotics (Basel). 2021 Sep 10;10(9):1093. doi: 10.3390/antibiotics10091093 (PMC8470527; doi:10.3390/antibiotics10091093)
Supplement: Supplementary file 1 [file antibiotics-10-01093-s001.zip]

Archive with 1 entries (1 files):
- antibiotics-1325685-supplementary.pdf
